# Supplementary material for: Benchmarking: A Tool for Veterinary Practices to Improve Prudent Use of Antibiotics in Cats and Dogs in Switzerland
Source: Antibiotics (Basel). 2026 Jan 22;15(1):108. doi: 10.3390/antibiotics15010108 (PMC12837151; doi:10.3390/antibiotics15010108)
Supplement: Supplementary file 1 [file antibiotics-15-00108-s001.zip]

Archive with 1 entries (1 files):
- antibiotics-4063491-supplementary.pdf
